# Supplementary material for: Cognitive Deficits in the Acute Phase of COVID-19: A Review and Meta-Analysis
Source: J Clin Med. 2023 Jan 18;12(3):762. doi: 10.3390/jcm12030762 (PMC9917639; doi:10.3390/jcm12030762)
Supplement: Supplementary file 1 [file jcm-12-00762-s001.zip]

Archive with 2 entries (2 files):
- jcm-2080323-Data Availability.xlsx
- jcm-2080323-supplementary.pdf
