# Supplementary material for: Cognitive Deficits in the Acute Phase of COVID-19: A Review and Meta-Analysis
Source: J Clin Med. 2023 Jan 18;12(3):762. doi: 10.3390/jcm12030762 (PMC9917639; doi:10.3390/jcm12030762)
Supplement: Supplementary file 1 [file jcm-12-00762-s001.zip › jcm-2080323-Data Availability.xlsx]

## Sheet: Proportion analysis
Study	Severity	Age	Proportion of deficits	lower CI Medcalc	upper CI Medcalc	Weight fixed (%) Medcalc	Weight random (%) Medcalc	lower CI	upper CI	CI lower limit	CI upper limit	Total sample	Number of people with deficit	Standard error
Ermis et al., 2021	intermed	61	61.538	31.578	86.142	1.45	4.05	32.2785	84.867	0.322785	0.84867	13	8	13.4932
Martillo et al., 2021	severe	54	80	61.433	92.286	3.21	4.46	60.8693	91.5952	0.608693	0.915952	30	24	7.30297
Heyns et al., 2021	intermed	NA	55.263	38.299	71.376	4.03	4.54	38.4749	71.0027	0.384749	0.710027	38	21	8.06601
Hosp et al., 2021	intermed	65	69.231	48.21	85.674	2.79	4.41	48.1018	84.9115	0.481018	0.849115	26	18	9.0515
Pistarini et al.,2021	intermed	64	72.5	56.112	85.399	4.24	4.55	55.862	84.8584	0.55862	0.848584	40	29	7.06001
Rousseau et al., 2021	severe	65	43.75	26.364	62.337	3.41	4.48	26.8351	62.1197	0.268351	0.621197	32	14	8.76951
Patel et al., 2021	severe	62	80.519	69.913	88.667	8.07	4.7	69.5851	88.3304	0.695851	0.883304	77	62	4.51346
Solaro et al., 2021	intermed	54	40.625	23.698	59.355	3.41	4.48	24.215	59.2099	0.24215	0.592099	32	13	8.68207
Imamura et al., 2021	severe	54	3.704	0.0937	18.971	2.9	4.42	0.192936	20.8841	0.00192936	0.208841	27	1	3.63461
Jain et al., 2021	intermed	na	62.5	35.435	84.802	1.76	4.18	35.8736	83.7163	0.358736	0.837163	16	10	12.1031
Monti et al., 2021	severe	56	2.703	0.0684	14.16	3.93	4.53	0.140732	15.8056	0.00140732	0.158056	37	1	2.66607
Bayrak et al., 2021	intermed	73	22.131	15.12	30.542	12.72	4.76	15.3276	30.7265	0.153276	0.307265	122	27	3.7584
Tomasoni et al., 2021	intermed /severe	na	47.619	25.713	70.219	2.28	4.32	26.3724	69.646	0.263724	0.69646	21	10	10.8985
Alemanno et al., 2021	intermed /severe	67	83.908	74.477	90.914	9.1	4.71	70.282	87.8901	0.70282	0.878901	87	73	3.93955
Raman et al., 2021	intermed /severe	55	27.586	16.662	40.896	6.1	4.64	17.0414	41.1046	0.170414	0.411046	58	16	5.8687
Kas et al ., 2021	intermed /severe	57	100	15.811	100	0.31	2.52	19.7867	100	0.197867	1	2	2	0
Groiss et al., 2020	severe	60	100	39.764	100	0.52	3.12	39.5773	100	0.395773	1	4	4	0
Beaud et al., 2021	severe	65	69.231	38.574	90.908	1.45	4.05	38.8842	89.641	0.388842	0.89641	13	9	12.8007
De Lorenzo et al., 2020	mild /intermed /severe	57	25.405	19.303	32.314	19.23	4.79	19.4285	32.4149	0.194285	0.324149	185	47	3.20058
Negrini et al., 2021	intermed /severe	60	33.333	7.485	70.07	1.03	3.8	9.0401	69.0798	0.090401	0.690798	9	3	15.7134
Delorme et al., 2020	intermed	67	50	1.258	98.742	0.31	2.52	2.66773	97.3323	0.0266773	0.973323	2	1	35.3553
Di Pietro et al., 2021	severe	59	12.5	0.316	52.651	0.93	3.71	0.655992	53.3211	0.00655992	0.533211	8	1	11.6927
Jaywant et al.	intermed /severe	65	80.702	68.089	89.953	6	4.64	67.6813	89.5265	0.676813	0.895265	57	46	5.2271
Pirker-Kees et al.	intermed	79	85.714	42.128	99.639	0.83	3.61	41.9951	99.247	0.419951	0.99247	7	6	13.2261
								0
Total (fixed effects)			46.915	43.731	50.117	100	100	43.7607	50.2243	0.437607	0.502243			#DIV/0!
Total (random effects)			52.554	39.694		100	100
					65.244

## Sheet: Proportion
Study	Severity	Age	Proportion of deficits	lower CI Medcalc	upper CI Medcalc	Weight fixed (%) Medcalc	Weight random (%) Medcalc	lower CI	upper CI	CI lower limit	CI upper limit	Total sample	Number of people with deficit	Standard error
Ermis et al., 2021	intermed	61	61.54					32.2785	84.867	0.322785	0.84867	13	8	13.4931
Martillo et al., 2021	severe	54	80					60.8693	91.5952	0.608693	0.915952	30	24	7.30297
Heyns et al., 2021	intermed	NA	55.26					38.4749	71.0027	0.384749	0.710027	38	21	8.06606
Hosp et al., 2021	intermed	65	69.23					48.1018	84.9115	0.481018	0.849115	26	18	9.05158
Pistarini et al.,2021	intermed	64	72.5					55.862	84.8584	0.55862	0.848584	40	29	7.06001
Rousseau et al., 2021	severe	65	43.75					26.8351	62.1197	0.268351	0.621197	32	14	8.76951
Patel et al., 2021	severe	62	80.51					69.5851	88.3304	0.695851	0.883304	77	62	4.51425
Solaro et al., 2021	intermed	54	40.62					24.215	59.2099	0.24215	0.592099	32	13	8.68191
Imamura et al., 2021	severe	54	3.7					0.192936	20.8841	0.00192936	0.208841	27	1	3.63272
Jain et al., 2021	intermed	na	62.5					35.8736	83.7163	0.358736	0.837163	16	10	12.1031
Monti et al., 2021	severe	56	2.7					0.140732	15.8056	0.00140732	0.158056	37	1	2.66463
Bayrak et al., 2021	intermed	73	22.1					15.3276	30.7265	0.153276	0.307265	122	27	3.75651
Tomasoni et al., 2021	intermed /severe	na	47.6					26.3724	69.646	0.263724	0.69646	21	10	10.8983
Alemanno et al., 2021	intermed /severe	67	80.5					70.282	87.8901	0.70282	0.878901	87	73	4.24772
Raman et al., 2021	intermed /severe	55	27.6					17.0414	41.1046	0.170414	0.411046	58	16	5.86962
Kas et al ., 2021	intermed /severe	57	100					19.7867	100	0.197867	1	2	2	0
Groiss et al., 2020	severe	60	100					39.5773	100	0.395773	1	4	4	0
Beaud et al., 2021	severe	65	69.23					38.8842	89.641	0.388842	0.89641	13	9	12.8009
De Lorenzo et al., 2020	mild /intermed /severe	57	25.4					19.4285	32.4149	0.194285	0.324149	185	47	3.20037
Negrini et al., 2021	intermed /severe	60	33.33					9.0401	69.0798	0.090401	0.690798	9	3	15.7131
Delorme et al., 2020	intermed	67	50					2.66773	97.3323	0.0266773	0.973323	2	1	35.3553
Di Pietro et al., 2021	severe	59	12.5					0.655992	53.3211	0.00655992	0.533211	8	1	11.6927
Jaywant et al.	intermed /severe	65	80.7					67.6813	89.5265	0.676813	0.895265	57	46	5.22731
Pirker-Kees et al.	intermed	79	85.7					41.9951	99.247	0.419951	0.99247	7	6	13.2315
								0
								43.7607	50.2243	0.437607	0.502243			#DIV/0!

## Sheet: Logistic Regression
Study	Severity (+ 75%)	age	MoCA (mean)	MoCA (SD)	MoCA telephonic version /22	MMSE	MMSE (SD)	MMSE telephonic version	TICS (mean)	TICS (SD)	TICS-M (mean)	Deficit (0=no, 1=yes)
Alemanno et al., 2021	severe	60	21.65	5,23								1
Alemanno et al., 2021	intermed	69	17.28	6.97								1
Beaud et al., 2020	severe	65	19,7	7.5								1
Blazhenets et al., 2021	intermed	66	19.13	4.5								1
Di Pietro et al., 2021	severe	60	27.15									0
Ermis et al., 2021	intermed	61	23	5.12								1
Heyns et al., 2021	intermed		21									1
Hosp et al., 2021	intermed	65	21,8									1
Jain et al., 2021	intermed		23									1
Martillo et al., 2021	severe	54			20							0
Monti et al., 2021	severe	56						22				0
Negrini et al., 2020	intermed	60				28.5						0
Negrini et al., 2020	severe	61				24.83						0
Ortelli et al., 2021	intermed	67	17,8	5.3								1
Patel et al., 2021	severe	62	20.29	5.47								1
Pirker-Kees et al., 2021	intermed	79	20	5								1
Pistarini et al., 2021	intermed	64	21.97	5.42								1
Rousseau et al., 2021	severe	62	27									0
Solaro et al., 2021	intermed	54	23.5	4.24								1
Udina et al., 2021	intermed	78	21.6	5.3								1
Udina et al., 2021	severe	58	22.9	4.7								1
